# Supplementary material for: Identification and Validation of the miR156 Family Involved in Drought Responses and Tolerance in Tea Plants (Camellia sinensis (L.) O. Kuntze)
Source: Plants (Basel). 2024 Jan 11;13(2):201. doi: 10.3390/plants13020201 (PMC10819883; doi:10.3390/plants13020201)
Supplement: Supplementary file 1 [file plants-13-00201-s001.zip]

Archive with 2 entries (2 files):
- Supplementary Material (Figure).pdf
- Supplementary Material(Table).xlsx
